# Supplementary material for: Transcriptomic analysis of gills provides insights into the molecular basis of molting in Chinese mitten crab (Eriocheir sinensis)
Source: PeerJ. 2019 Jun 28;7:e7182. doi: 10.7717/peerj.7182 (PMC6601604; doi:10.7717/peerj.7182)
Supplement: Supplemental Information 3 [file peerj-07-7182-s004.txt]

>Cluster-54524.92396  ABCB8
TGGCATGTTCCTCCCTTAATCTCACTTGTTGTTTACCTGCAAGAATAAACTATCAGTCAATCAATCATTACATTTAGTCC
GCCAGTAACATGACGGATTCGTCCCAAACGTTAGGGGTGGTTGGGGGGCGATGACGCAACCACCGGCCGCCGAGTGTAAA
CAAACCCGGCGGCGGTGAGCGGCTCAACACACCGGTTGTCTGTGTACTGTAATACTGTATTTTTCATCACTGATAAGAAG
ACACTAGGGTGATTATGGGGAATCAAAACGTGCCTCCACCATTTCCCCCTCGAGAATAATTCCCGACTGTTATGGAAATG
GTCCTTTTACACGAGGGTGTTAAAGTCACTTGTCCTTAACTGGACCCTGTGAGTGGAAAAGGTTGGAGTTGGTGTAACAG
CAGCATGATATTGCTGGGCTGTGGATCCTTTGCTAGACAAGCCTTGGGACAGGTGAAGCATGGGGTGTCTCTCACCAGGC
CACCAGGAAACTGTCCTTTCCTTCCTATAAGAAAAGGAAAGTCTGGGGGCTTCAGGAACTTTACAGTGAGTCGCCAGGTT
CAGGCGCCCAGAAACAAGCCAGTGTCTTCCGGGAGTACCTCTCTTCTTCTCAAAGTGTCCATAGGCACAGGATGTGCCCT
CACTGTAAAGGCTCTGTTTACTCCAGTATTCAGTGAGTGTAAGGCCCACAAGCCAGCCAAGGAGACTCACGATCGACTCC
TTGGCGCTGAGGACAGTAAGGACGCAGTAGATCCTCCGTTTGACTGGCATGCTTTTTGGGAATTACTAAAGCCTCAGCTA
CATTACCTCCTGGCTGCTATTGTAAGTGCCTTTGTGGTCTCTCTGGCCAATATTCAAGTGCCAGTCCTGCTTGGGGAGGT
GGTGAATGTGGTGGCCAAGTTTACCAGGGAGATGAGCACAGAGCGTAGGATCTTCTCCCAGGAGGTAGCTGGTCCTGTGG
TCAAACTAGTGAAGTACTATTGCATACAGGCCTTCTTCACCCTCTCCTACATTGCCTTCCTGACCCGCATGGGGGAGCGG
ATGGCAGACGACCTTAGGAAGCAGCTGTTCTCATCACTCCTAAAGCAGGACATTTACTTTTATGACCAACATAAAACTGG
TGAACTGGTCAATAGACTGACTGCAGATGTCCAGGACTTTAAAAGTTCCTTTAAACTTTGCATATCACAAGGAATGCGCA
GTGTTACTCAGATCATTGGGTGTGGAATCTCCCTGTACATGATCTCACCCCAGATGGCAACCCTCACAGGGGTGTTTGTG
CCAGTGATCATTGGGGTCGGGACTGCTCTTGGCTCTTTACTACGCTCCCTCTCCCGTGAAGCTCAGCATCAGGTTGCCCG
TGCCACTGGAGTCGCTGATGAATGCTTGGGCAACATGCGGACAGTTCGGGCCTTTGCCATGGAGGACATGGAGATGAAAT
TATTTAGTCAAGAATTGGATAAGTCAAGGCAGCTGAATGAAGCCTTGGGAATGGGCATTGGTGTATTCCAGGCTGGCTCA
AATTTGTTCTTGAACAGTATAGTCATGGGAATTCTGTGGGGTGGAGGCCAACTCATCGCTCAAGATCAGTTGCAGCCAGG
GGACCTCATGTCCTTCCTAGTTGCTGCTCAGACAATACAAAAGTCCCTGGCTCAGCTGGGCATCATGTTTGGTACATACG
TCAGAGGCATCAGTGCAGGGGCCAGGGTCTTTGAGTATGTGAAGCTCCAGCCAACAATACCTGTGAAGGGAGGGAAGGTT
ATTCCTTACCATACTCTGATGGGCAACATTGAATTCAAAAATGTGTCGTTCTCGTATCCCACAAGGCCAGACCAGGAGGT
GTTACGTGACTTCACTCTAAGCATCCCAGCAGGCAGCATTGTGGCCCTCGTTGGGGTGTCTGGTGGAGGAAAGTCTACTG
TTGCTCAGCTGTTAGAGAGGTTCTATGATGTGAATAAGGGGTCCGTAACCATTGATGGGGTGGACTTGCGTAGCCTTGAC
CCCACATGGCTGCGTGGACAAGTCATTGGATTCATCAACCAGGAGCCAGTGCTCTTTGCTACCTCAATCATGGAGAATAT
TCGCTATGGCTTCCCAGATGCAACAGACGCAGAGGTTATTGATGCAGCAAGGACAGCCAATGCCCATGAATTCATTATGG
GTTTTCCTAATGGCTACAACACAGTGGTGGGGGAGCGGGGAGTAACAGTGTCTGGGGGTCAGAAACAACGCATTGCCATC
GCACGTGCTCTCCTCAAAAACCCAAGAATCCTGGTGCTGGATGAGGCTACCAGCGCCTTGGATGCAGAGTCTGAGGCAGT
AGTGCAGGCTGCTCTTGAGAACTGCGTTGAGGGTCGAACAGTTCTTGTCATTGCCCACCGCTTGTCCACAATCCAGAATG
CCAATGTCATTGCTGTGATGTCCCACGGGAAGTTAGCAGAGATTGGCACACACGAGTCTCTGAAGAAACGTGGAGGGATT
TATGCCGAGTTGATCAGGCAACAACAGAAAGAAGAGAAGCCCACCAGAGCCACCTCTTGGGGTCTGTGATAGAGTTTTGC
TTTAGAAAGGTTGGTGAGAATATTTTCATGATGCTCAGGTTATATTTATATATCTTCAGAGTTATATAGTAATTATGTAT
CTGATTTATGAATGAATAAATTATTTGCATTGGAAAGACATTTTAATCCAACTTATAAGTCATTGACAGAATTAACCCGG


>Cluster-54524.97192  ARL5B

CTTGTTCTTCCTGTGATGTGTAGCCTGTCTTTCCCAGTGCAAACTAGAAAGAAATGTCTCTGTCCCTCATGCCCTGTCTC
CTCCAGATGCCTCAATTATGATTATTTTGTGAAACGAACGCCACAGTGATAAGGAACTCGTGCAAATGATATATTATGCA
GCATATTCGATAGTACTAAATCTACCCTATGCTTAATAATTACAATGAAAGACTAAAAAATGAAACTTATAGAGATCATA
CCAAAAAAAGTTTAATCAGTGCAATGTCTCGGAACGTAACGGTCCTTCAGGATGTCATACTGAAACCACGTGTAAAGAAA
ATAAATAAATAAACATACAAATCAATTCTTCCTTAAAACCGTCGATCGCTCGTTAAATTTCCTCGGCCTGTGTGAAGGAA
CTTGAACACAGCCCTGAAGGAGTCTGAATGCTCCCTCTTGACCCTCACTGTGCATGAGCTACAGATTTACCAATTTGCAC
TCACCACCCCAATTAGTACTCATGCCAGGAAAGAAAAAACTGTACTATGGCAAGCTAAATTGAAACAAGAACAAACTATC
GTCAAAGTAAACTGATAAGCATTTGACAGTAATTAGTTTTCACACTAAAGCTCAATTTTAAGTTTTTCCTTGGTATGAGT
AGAAAAAGGGATGATGTGTACAGCTGGCAAACATACCCTAGATACACACATATACGCCATACACATGTGTCCGCTATGTA
TCAACAAAACCAGTACACTGAGGTAAATTCCATGCCTCGTAAAATAGACAACAGATGCTTCTTCCCAAACCTTCGCCATG
CTCTCACACACAAACACATGCACAAACATCTCTCTCCCCTCCAAATGCACTGCCGTAAAAACTATCGCGGATTGAATACT
TAGATAAAACGCATTAGTATTAATATGAATACAGTCACACATACATGCTTGCATACATACCAATGTACAGTCAGATATAC
ACTCATAGTCACTGTTCAAATAATTTAAACGCAATCATTAGGATCCAGCACACATACACGCACGTACACACACACCCTCC
ACCACATCACCATCACAGCTGACGGGGACAATCGCTCACTACCGGCTTGTAGCTTCGTCATTTGCTCTTTAAAGTGCTGC
CGATCCACTCCAAGCCTTGATACAACCCTTCCCCAGTGAGGGCGCAGCACCCTTGTATCTGCCACCGATGCTTCTTGATG
GACGTAAGATTAAGGAGCCTGGAGATCTCTGCAGCACTCATTGACCCCTTCACATCCTGCTTGTTGGCATAGATGAGCAC
GGCCGCCCTCGACAGCTCCTCGTGGGCCAGCATCTTGTACAGCTCCTCCCGTGTGATGCTGAGGCGCTCCCGGTCAGTGG
AGTCTATGACCAAGATGACGAACTCTGTGTTGGTGTAGTAGGTGTTCCAGGCTGATCTGAGGGACTCCTGGCCGCCCAAG
TCCCACATGATGAAGTGCAGGTTCTTCCACACCACCTCCTCCACGTTGCTGCCGATGGTGGGCGACGTGTGCACCACCTC
GTTCATCAACAGCTGGTACAGGATGGTGGTCTTGCCCGCCGCGTCCAGCCCCAGCATCAAGATCCTGATCTCCTTGTTGC
CGAAGATCTTGCTTAGTAACTTCCCCATCCTGCCCGCCCCATTCTTTGGACGAAGACGAAGAAGAAAAACAA


>Cluster-54524.89275
   BCDO2
TGAGGTGTGAGACATGGGCAAAGGAAGAGAAGATGGGAGCAAGAATAAGAATGAGGTGTGAGGTATGAGCAATGGGATGA
ATGTGTGGGAACGGAAATAACAATGAAAAGAGATAAAAATAGAAGTGTAGAAACAAGAACAATAATGAAGATAGTTTAGG
AAAGGTGTGTGGCATGAGAACAGGAATAACAACAGGTGTCCACTATCGGAAAAGACCAAGAACAGACTAATTAGAGTTGC
GGATGACGGTAAATGGTGAGTGAGAGTGAATGTTCAGGAGGACGAAGGACGGAAACAAAAGGCCAGACAGGAGGACAACA
CACCCAAGTCATCCTAATACTAAAGGAATCACAGCTTTTAACACCGTCCCAGCACCTGAGGCGGCGGCGACGAGGGCCAG
ACAGACTAACTTGCCCTTGCGTCCGGCCCTCCCAGCGCTACACGACACACTACTGACTGCCACTATGACGCCAAGCGAAG
CACAACCGTTGCGTAGTGTGAGGACTGGCTAGACCTGCCCCTCCTCTGCCTTGATACATGAAAAGAAGTGCAGGAGAGGC
CCAGATAGTCCTCCTCAGCCTCCCTAATATGATGTCACACTTGAGGATCAACACAAGCAGCTAAGCGGGTCTTCTTTTGC
CTTTCTCGATAGCATAACACAATAGATGCCTGAGTGTTCCTCTTCTCCATTCCTAGTGTGGTGTCGCTCTTGAGGATCAG
CAGAAGAAGCCAAGCTGGTTCTTTTCTGGGTCCATAGATGACGACACCACCCGGAATTAGCAGGAGAGGCTCAGATGTTC
CTCTATTGCCTTCCTAATGTGATGTCGCACTAGAAGACCAGCAGGAGAGGCCAGACTAATCCTCCTCAGCCTCACTAAGT
CGCCTCCTCCGTCAGTACTTGTCGGGGATGAAGACACCGTGGATGCCGCAGGGGAGAGGGCCCTCGATATTGGCACGACC
CAGTTCCTGCATTGTCTTCGCGTCCACCAGCAACAGGAAGTCTGGTGCCCCGTCCTCCACATCGCCGACGGACATGAGCA
GCACGCCATCGTCCTCGTCGATAGCGTCAGGGCGGGGAACGAAGGTGGGCTCCGTTGCGTACTGGGTCTCGGTACCGCGC
CAGACCCACATGTCGCCAGAGTCCACGTCCATCTTGCAGACGGAGTTCTTGAAGTTTCCTTGGTCATAGCCGCCAGTGCC
GTACACATATTGGTAGCGTTGGCCGATGAACTGTTTGTTGATGATGGGCATGTCGAAGCCAGGCTCTCCAATGACCTCAC
CCTCCACGCAGACGCAGACGCCGCCCGGGCCCTTCGCCTTCACTGCTGACGCGGAGCACCCGGGCAGACCAGCCAGCTCC
TCACCCTCCTTGGCGTTCTGCAGGTCGCTGTCACTGATCATGGGCAGGACGAAGCGCTTGAACTTGGCGGGGTCCTCGGT
GCTGTACTGGTTCTGGCGTATCTTGTTGAGGTAGAACTTATCGATGACCGACGGCCTCTCGTAGGCGATGACGTCCACCA
CTAGCTTGTCGTCCACCTCGTAGGCGTTGACGTGGTGGAAGACGAAGAACGTCTCCTTGCTGATGTAGCGAGTCTTGACC
ACCTCACCCGTTGCCTTGCGGATCACGATGAATTTGACCTTCTCCTGCGGGTGCCACTCAAAGCAGTCATTGAGGGCACG
ACTCTTGAGCTGTGATGTGGCCAGCTTGAGTGTGTTGACCAGTAGCGGCTGCTCCAGGAACACCAGGTAGTTTTCGCTGA
CGGAGAAGCTGTGGTAGTAGCCATAACACGCCTTCCAACTGGATGACACTGTGGCCAGGGTGCGCGCGTTGATGAAGGGA
TCGGAGCCTGTCAGATTGTTGTTGGCAGCCGGTGGGACGCGGACCATGTGGTACTTGGGCCCTGACATGAAGGAGCAGCC
CAGGTTGTAGGTGGTACCGGTATTGTCCGTAATTGGGTGGGACGATGCGAAGTGGATGCCCATTAGCTTGTTGAGGTCCA
CCTTCTCCTTGGTGTCTAGGGTGGCGGGGTCGATCCTCCTGATGTAGCAGGTCTCGGAGGACACGAACACCTGGTCTTGC
ACGCACACCACGCTGCTGGAGGCGTTGTCGGTGATTTCGAATGGGGAGAACATCCTGGAGAAGATGTTCTTGCCGGGGTC
TGGGAAGCAGTGTGTCCCGAACTCTGTGTACACGGGGCGCTGGGCCACGCACGCCTTCTTGTACGCGTCCGATCGAAGGT
ACTTGGACCGGAAGGTGACCTGGCCGCCGTCGATCTGGAACTTGTGCATGATAGCCATTCCGTCGAGCCAGTGGTTGAGC
GTGAAGTCTCCGAAGTCAAATTTGCCGGGGCCGACTCTGATGAGGTTCCCCTTGAGCCACGCCGGCCATTCACCCGTCAG
CTGGGCGTTCTGCGGCTCCACCCGCTCCTCGATGGTGTTGAACATGTTTTTGAAGTTCTCCATCTCTCCCGTGTGTCTCT
CTCCGCGCCTCACTCAAGTCACTCCTACAAGGCGAAGGGAAGCACTTGTGGAATTTGCACAGGGCGAGGACTGTGTCTCT
CTGCGGAACGGAAAGCGCCAAACTCGAACGGTTCTGCGTCTTCCGTGTGAGCAATGTCTTTGGCTGAAAGCCGAGAGTAG
CTCTGCTCCTTAGGTGCTGCAACACGGCAAAAGTAACCAAGAACGGACACCTACGCGACTCTCTCGAGACTTAACTCAAG
TTCTCGCGGTAAAAGGGCAACAGAGAGCGAGCGGAGGGAGAGGCTGGGAGAGAGTAGGCTGACTCCACGAGAGCGGGCTG
CACCGCAGGACTTCTCTCGCTGAGGTCTAGCCGAGAACTGACAGGAACTTGTGCCCACTCCAACACTTCTCTGCCGTCCA
AGGCCAGCCGGAGCACGCCCCTCCCCGCCCCCCTCCCCCGGCACGGTCACCACCACCGCAGCTCCTCCCACTCCCCAGAT
TTACTGCCACACACATGTCCATCATTTTTTACCATTGTCACCGCCGTCCTCCCGCTAATGGAGTTGTATGAATATTACCA
CCACCCCACCACCACAG

>Cluster-54524.38465  COX1

GATTATTTTCCACAAATCATAAAGATATTGGGACTTTGTATTTTATTATTGGGGTTTGGTCTGGATTTTTAGGTGCTAGA
ATTAGATTGATTATTCGTACTGAATTAGGGATAGTTGGAAGAATTATTATAGATGAGCAAATTTATAATTCTATAGTTAC
AGCTCATGCTTTTTTAATAATTTTTTTTTTTGTTATGCCTGTTGCAGTAGGTGGTTTTGGTAATTGATTATTACCTTTAA
TAATAAATGTTATAGATATAGCTTTTCCTCGATTAAATAATTTAAGTTTTTGGTTAGTACCAGTTGCTTTGTTGTTTATA
AGTTTAAGTTTATTAATTGGATTAGGGCCTGGGACTGGATGGACAGTTTATCCTCCTTTGTCTAATTCTGTTTATCATTT
TGGTGGTTCGATTGATTTCGCAATTTTTAGTTTACATGTTGCTGGTGTTTCTTCTATTTTAGGAGGGATTAATTTTATTA
CGACTTGTTTAAAGGGAAAAATTAGTTACGTGTTGTCATTAGAGTTTTTAACTTTATTTAGTTGGGCGATGGTTGTTACT
AGGTTTTTGTTAGTGTTAAGTTTACCCGTTTTAGCAGGTGGCATTACGATATTATTGTTAGATCGTAATTTCGGTTCTTC
TTTTTTTGATCCTAGGGGTGGGGGTAATCCTATTTTATATCAGCATTTATTTTGATTTTTTGGTCATCCGGAAGTTTATA
TTTTAATTATTCCTGGTTTTGGAATGATTTCTCATATTGTTATTAGAATTTCGAAAAAAGGAGAGATTTTTGGTTATTTA
GGGATGGTTTATGCTATAATTTCTATTGGTTTATTAGGTTTTATTGTTTGAGCTCATCATATGTTTACTGTTGGTTTAGA
TGTAGATACTCGTGCTTATTTTACAGCTGCGACGATAGCTATTGCTGTGCCTACGGGGATTAAGATTTTTAGTTGAATTG
GGACTTTATTTGGAGGTGTATATTCTTTTGATTATTTAATATTATGGGTTTTAGGTTTTATTTTTTTATTTACTATAGGT
GGTTTAACAGGAATTGTTTTATCAAATTCAAGTTTAGATATTGTTTTACATGATACATATTATGTAGTTGCTCATTTTCA
TTATGCTTTAAGAATAGGTGCTGTTTTTAGGTTATTAGCTGGCTTTTTTTATTGGTTTCCTTTATTTACAGGAGTTGCTA
TAAATAGAAAGTTATTATTAGTTCAATTTTTAATTTTATTTGTAGGGGTTAATATAACTTTTTTTCCTCAGCATTTCTTA
GGTCTATCTGGTATACCTCGACGTTATGCTGATTATGCTGATAGAATATTATTTTGAAATATTATTTCTTCTTTAGGAGC
TTTTATTTCTTTTTTTGGTGCTGTAATAATTATGTTTGTTATTTGAGAAGCATTAGTAGCTAAACGTAGTGTAGTTAGAG
TTATAGTTGGTTATTGAGATGTAGAGTGGTCATATGAGTATCCTCTATCTTTTCATGGTTCTAATGAAACTGCTA

>Cluster-54524.65348  FEM-1

TTGGAGTGTGTCGGGTGGGGATGTGTTCTTGAGCCTCGTCTTCCTCCAGTGTTTTTGCTCACAGACATGGAGTTTAAGAA
CGGGGTCTTCAACGCAGCCAGGGACGGAAACCTGCGTAGACTGAAGATGCTCCTGGACCACCGTAGCCGCAGCGAGGCGA
GCCGCATGGTGTGCGCACGGACCAACGGCGCCACGCCGTTGGTGATGGCAGCCAAGAACGGCCACCTCGCCTGCGTCGAG
TACCTGGTGGAGCGATGCAGCGCCGATCTGGAACAAGTGGGATCAGTTGTGTTTGACGGCGAGACCATAGACGGGGCTCC
CCCTCTGTGGTGCGCCGCAGCAGCTGGTCACCTGGTCGTGGTGTCCTACTTGTTAGAGAAGGGCGCTAACGTCAATGCCA
CAACCAAGACCAACTCCACCCCCCTCAGAGCAGCTTGCTTTGACGGTCACTTTGAGATCGTCAAGTATCTGGTAGAACAT
AATTCAGACATTGAGGTCGCCAACCGCCACGGTCACACGTGTCTGATGATTGCATGCTACAAGGGCCACTTTGATATTGC
CAAATACCTCATAGAAATTACCGCCAATGTAAACCGCAAGAGTGTTAAGGGAAACACTGCACTGCATGACTGTGCAGAGT
CAGGCTCACTAGACATCATGAAGCTGCTTTTGGACCACAATGCCAAAATGGATGTAGATTCTTATGGGATGACACCATTA
CTAGCAGCAAGTGTAACAGGTCACACACACATTGTTGAGTACCTGATCTCAAGAACAGACCTTATCTCCCGCAAAGACAA
AATAGATGCCTTGGAGTTACTTGGTGCCACATACGTTGACAAGAAGAGGGACATGCTTGGGGCCCTCAGGTTCTGGAAAA
TGGCCATGTCAGAAAGGTATGACAATGGAGAAATGATTTACCCTAAACCAGTACAACAGTCTCCTATTGCTGCCTATGAA
AACTCTATAGAAGTCATGACCTTGAATCAGCTTGAAGAAATCATATCAGATCCAGACGAGATGCGAATGCAGGCGCTGCT
GGTACGTGAGAGGATCCTGGGACCCGCCCATCCTGACACCAGCTATTACATTCGTTACAGAGGTGCTGTGTATGCAGACA
CTGGCAATTTTGACCGCTGCATCACTTTGTGGATGTATGCGCTAGACATGCAACAGAAAATCCTAGAACCCCTGAGCCCC
ATGACACAGAGCTCTTTCGTGTCCTTCGCAGAACTGTTTTCATTCATGATGAGTGAAGCCAAAAATAGGGGCCGTAGGGT
GCCAGTAGTCAATTTCTGCGACATGATGCGAGTATTTGAGAAGTGTTTACGAGAGGTTGAGGTGGGCATGTTCCAGCTCA
ATAAGGGTGTTACCAGCTATGGGGGCATGTTGGCAGGTGGCGGTGGGGAACGGGACACAACCTACTTCCACCGCACTCTG
GTCATCACAATGCACCTGGTGTGTCTGCTCACCAAACTGGGGCCAGGCCTAACGCCCCTACAGCGGCATGCCATGCGGAA
AGCTGTCTACGACCTGGTGCGGCTTGATCCGCGTGGGTCAGGGGGCGTGACTCCACTCCACCTTGCCTGCTCCCGAGACT
CCTCCGCCACCATTGGAAGGTTTCCCATCTGTACCTTCCCCAGTGCAGAGGTTGTTAATCTTCTCCTGGAGGTTGGTGCT
GATCCATGTGCCAGGGACCACCAGGGCAACACGCCTCTCCACACCCTCGCCAGCAACAAGCAGTGCCGCCGAGACCTGCT
CATGGCACTGCTCTCAGCTGGTGCTCATCTCGACACTCTCAACCGATCTGGCCAGAGTTTTGCCTCCATCAGGTCCTCCC
GGGGTCAGCGTCTCCACCAGCTGATCAATCCGCTGCAACACACCTCCCTCCAGTGCCTCGCCGCTGCCACGCTGCGACGC
CACGGCCTCCCGTACGACAACACGTTGCACCCTCGTCTCTCACAGTTTGTAGACCGGCACTGATCTTGGCTGTAAATAGA
TCAATGGCACCACTCCATGTACATAATTATAGAGGTTAAGCATGTGTACATTTTTATACATATTGACAATAATAATCTTT
ACATTTGAGTAAAGGCATATGTAGCCATGATGAATTGGATGATGTGTGGCGTCATCTCCAAATGGCATTATATCATAAGT
GGCCCGACACTTGTGTCACCGGCGCGGTTGGTGACCCCTCAGGGCTGTC

>Cluster-54524.72490   NADK

GTGTGTGTGTGTGTGTGTAGTGATGGGGCTAAGTGCACACAAGGGAAGGGGCCAGCTTGAAGGAATGCTCATCCTTGCCT
CTGAGCACTGCTGGCACCTTGTGGATCTTGATTACAAGCTCGCTGAGAATGCAAAGTACGGCTCACTTCATCTCATTCTC
AGTTAACCTAGTTATCACAGACCTCATTTCTTTCACTGAGGGAATCAAGAGTGTCTGAGCTGGAGGAGTGTGCGAGGTCA
GAGGGCAGGTCAGGCGGCAGCAGGTCTTCGGGGTCATCAAAGTGTTTCTGTCGCTTCCTGTCGTTCCAGCGCAGGCACTC
GTCCAGGGAGGCAAACCAGTCAGCGATCTGGTCCTCGGCACAGATGGACGGCACGGGGTAAATGGAGGTGGTGACGCGCA
GGCTATCCCCGTAAAAAAGTTCTTGTCTTTTCCTCCCATCAAAGGATACCCAGGCTGTGTTTCTGCTGTTTTTAGAGACT
GCAATCTTCAGTTCTACTCCGGCGGGCACCACAATGGGTCTAAAGGAGAGGGAGTGTGGGCAGATGGGCGTGAGCATGAT
GGCGGGGACGGACGGGTGGATCATGGAGGCCCCCGCAGCGACGGCGTAGGCGGTGCTGCCCGTGGGTGTGGAGACGATGA
GGCCATCACCCTGCACTGAGGTAATCCGCTTGCCGTCCAGGTAGAGGTCAATGTTGGACAGGTATGGTGATGGTCCGCGG
TCAATCACCACTTCGTTGAGCACCAGGAGGTTGGTGGGCGGCCGGCTGCCCTTCCCCGTCTCCTGGTCCTTGCGGATGAT
GATGCAACGCAGGCGGGAGCGGAGGGTGAGCGCCGCGTGTCCCTCAAGTACATTGGTGACCTGGTCCTGGAAATTGTCGA
ACTTGAAGGGCGTGAGGAAGCCGAGGGACCCGAGGTGGAAGGCCATGACAGGCGGGACACTTTGCTGGAAGAGGGAGGAA
GCGTAGAGCAGCGTTCCATCCCCGCCAAGACAGATGATGAAGTCGATCTTGTCCGTGAGGTCATCCTGTCCTTCCCTAAA
GTTCATGAGCTTGTCCTTGAGCACCGGAAAGCCCGCGTGGCTGGTAACGTGCGTGTCCTCCATCACGGACGCCTCCACGA
ACACCACCATGCGCTTCTCGAGGGTCAGCCATCGGACCAGCTGGATGAAGGGCTGGATGACCTGGGCGTCGCGAACTTTC
TTGATGACCAGCACGGAGAGGGGCGGCTTGTACCACGTGAGGCGCTGGCTGGCCGGGTCCTGAATGGTCATAACCATGGC
TGAGTTTCGCATGATTCGGCCGCAGGGACCGAACTGCTGGATGGGTGACGGGGCATTGAGGGAACGGGTCCTCACTTCCT
CGTTCTCCTGACTGAGTTCCTCGCCGATATAAACGATTTGATTCTTCTTCAGCGAATCCAAGTTCACACGATTCATATAC
AGCCACATGATGGAAGCCTCTCTCTCTCTCTCTCTCTC

>Cluster-54524.92694  PRSS7

CTTTCCACATTATACGCCCCGAGGAGTTCTCACGCCAGCCGCCCCGGAACGATATGCGTGTCCTGCTCAACTTCAACGCC
ATGTTCTATACCCGCTGGTCTCGCTGGTCGTCCTGCAGTAGGTCTTGTCTCACCCGCAGATACAGGTCCTGCAAGTACCC
GTTGTTCTGCGGCGGCAGCGTGGTGCACGAGGAGGCCTACTGCTACGTGGAGGGCTCCCTCTGCGAGAAGTGGTACCGCC
GCAGCCGCCACCCGTCCTCTTCCCGCCGTCGCAAGGTCGCAGACGTGAACACCACGCCCTCTCCCGCCTCGCCACCGCGG
CGCCCCGTGGAGGCCTCGCTGCCCCAGAAGTGCGGCGTCAGCAACGTGACGTCTTCTGCGTTAGATCTCCGCATCATCGG
CGGCAGGATGGCGCAGCCCGGGGAGTGGCCGTGGCAGGTGGTCATCCTTAACCGTTACCACGACGCGTTCTGCGGCGGGA
CGCTGGTTGCCCCTCGCTGGGTGCTGACGGCGGCTCACTGCGTCAAGAGGAAGCTGTACGTGCGCCTGGGCGAGCACGAC
CTGGCGGTGCACGAGGGACCCGAGATAGAGTACAAGGTGGCGCGGTCGGTGGTCCACCCCCACTACGACCCGACCACGGT
GGATAACGACGTGGCGCTGCTGCTGCTGCCGGAGCCCGTGGAGCCCGGGCCGCACGTGTCGCCCGCCTGCGTGCCGGAGC
AGGACGCGGAGCTGCCGGTCGGGGAGTCCTGCACCATCATCGGCTGGGGAAAGGAGCGCAACACACACTTTTTCGGCACA
GACGTACTCAACGAGGCCGAGGTGCCCATCATCGACAACAAGATGTGCGAGGCCGTCTACGAGGACTACTATATCACCTC
CAACATGTTCTGCGCGGGGTACAAGCGAGGGCGGGTGGACTCCTGCGCAGGGGACTCGGGCGGCCCGCTGCTGTGCCACC
GTCAGGGCCGATGGCACATATACGGCATCACGTCCTTCGGTGAGGGGTGCGGCAAGAAGGGGAAGTTCGGGATCTACGCG
AGGGTCTCCAACTACAGGACGTGGATTCAGTCCGTCATCACCACCATTCACTCCTGAGCACCCTCTGCTACTGCCTCGCC
ATGCAGTCCCTTGTGTCGCCGCGCGAGGGAGGACTAAGACTTTAAATGAAGTTCACGTCCGCAGTGTACCTAGGCATCGG
TGGTTCAGTGGTGGAAGCAAGTGCGGTACAACTGGCCCCGTGCACGTCCTGACCACCGTAGCAGCTCGTTGTTTGTGTGT
TGGAGAGCATAACTCAGCTTTAGTGATTGCGTTTGTTTGTTTTGTTTTTGTTGATTTCGTTTTCTTCAATCGAGTGGTGT
CAATGTTGAGGTTATGTTCGAAAGATGCAACTATTTATGCGAGAAATTCAGGCATATTAGATATTTGTTTCAGAATATCA
GGCGAAAAGCCATGCATAGAATTTTCTCCTCGCTGTAAGAGTGCAGGCGTGGATGTCCCCCGAGGCCTCCTCCGTGAAGG
GCAAAGAGAGGCCGTCTGCGGCCCGAGGCGACGAGATGTGGTCCAGGACCTCCTGACGAGTGGCCCGATACCTTCCTCCC
TTCGTCAGCGTCCCCGTCACCTGAGCACCTGAACGTGACCTGACGAACGTGATATATCACACACACACACACACACA

>Cluster-54524.101269  RDH12

GGACTCATGCCAGCTGTTGGGCGCCGGGTGGGAGTCGAACCCTGGGTCTTCTACTTGGCGGGCGTGATGGGCGTCCTGGG
CGTGGCCGTGGGCGTGGCCGTGGGCGTTTACCTCATCAGGAAGTACAGGGAGAGGCAATGGGGGTGGTGTAAGAGCAAGA
GGAGGCTGGACGGCAAGGTGGTGGTGGTGACGGGCGCCAATTCGGGCATCGGCAAGGAGGCGGCGAGGGACCTGGTGGGC
CGAGGGGCATTGGTGGTGCTTGCGTGCCGGAATAAGGATGCTGCGCTGGAGGCCGTCAAGGACATTCGAACCACCACTGG
GGACGGAGAGATGATCGTAATGGATTTGGACCTCGGAGATCTCGCCTCGGTCCGCAGTTTCTCCGCGTCGCTGCTGAGCA
AGTTCGATCGGCTGGACGTGCTGGTCAACAACGCCGGTGTGTTTGTGCCGCCGGATGACCGCGCCAAGACCAAGGACGGG
GTTGAGATACACTTTGGGGTCAACCACCTTGGGCATTTCCTCTTGACGCAGCTCCTCCTCCCTCGCCTCCAGACTACCCC
GGGGTCAAGGATTGTCACAGTCTCATCATCTCTCTACAAGTCGGCAAAGATCGATTTCGACAACCTGGAGGGCGAGAAGG
GCTGGGACCGCTCGCAAAGAAACGCACTCTATAGCATCTCAAAGCTCGCCAACATTATGCACAGTCAGGAGCTGGCGCGG
CGGACGGCAGGAACACACGTCCGAGCCTTCGCCCTGTGCCCGGGTTTTGTGTTGACGAATTTGTCCCGCTACTCAGCCCC
CAAGTATGCGTTCCTGCTGAAGGTTCTGTTTGCTCCGTTTATGCTGTTCTTGATGCGCAGCGCTCGGCAGGGCGCTCAAT
CAACCATCTACTGCGCCGTCTCGGAAGAACTCGACAACAAGGAATGGACAATGGTAGCCAACTGCAAACCGTGCCCTGTT
ACCGAGGTGGCCCAGGACCCTGCCACAGCTGAACGTCTCTGGGAGGTGTCCCTGGCGATGGTAGGGGAGGCAGGGAGGGC
CGAGGTGGGTGTCGCAGGGAGGAGCAGGGTAGAGGAGAAGGAGGAGAGGAATGATATGAAAGTGGAGGATTTGATTGGGT
TTGAGGCAGCTTCTGAGGCCATGGCAA

>Cluster-54524.93449  SLC7A5
ACACACACACACACACACTCATATTGGCAGCTGTCATCCTGGTATTATATCATGGTGGTCCGATCTTTTCTTTTTCTCCT
CCTCACTCCGTTTTCACCGACATGAAGAGCAGCTGCGTCCCGACTGTGAGTTTGTCCAGCCATCTCCTGATAAGTCGCGG
CTTGTTCTCCCAATAGATGAAGAGGAAGTAAGCGGGGATGCCAGAGCCGGTGATGAGCAGCCCCATGCCAACCTCGTAGG
GCCGGACATAGAGCGGCAGGAACACCAGGAACCCGCACACCAGCAGGAAGGCGATGGGAACGGCGAGGTGGACTTTGATG
GGCCGCTCCATGTCGGGATATTTCCAGCGCATGTAGAGGAGACCGGCAATGCTGCAGAGGATGAACATGCTCTCCACAAA
GCTGGCGTAGTCAATGAGCCGGTAGATATCCGTCGTGCTGAGGTACACCAGCGACAACAGGCCCAGGAAGATAAGCGAAG
ACATCGGAGTGTTGCATCGACAGCTGATGAGGGCGAGGCTGTCTGGGAAGTGGCCTTGTCTTGCGCCCACGAAACACAAC
CTGGAGGAGGTCATGATGTGCACCGACAGTCCTCCGAAGGCAGAGAGGGCGACCAGCAGCGGCATGACCCAGCTGCCGTG
GCTCATGAGGCGGTCGGCGAAGGTCACAGCAATTGCGTCCGAGGCCAGCATGTCGACAGGTGTGAGCACGGCCAGGTAAG
CGATGTTGGCCAGCACGTAGACGAGCGTGACCAGCGGCAGGGAGATGTAGATGGCCCGCGGCAGGTTGACGAAGGGGTTC
TTGAGCTCCTCCGTCATGAAGTTGAGGTAGTTCCAGCCAGCGTAGGAGAAGATGCCGGAGTAGAAGGAAACAGCGATCTG
CCCCGGCTCAGTACTGGTCCCTTGGAAGGAGTTGTGGAAGTTCTCGGTGTTGCCCATGATCAAGTAGATGAGTCCCGCCA
GAATGACCAAGAGCAGCGCCCCGATTTTGGTGACCATGAAGAAGTCCTGCAGCTTGGTGGTGACCCGCACGTTCCAGCAG
TTCAGGGCCGTGAGGAAGCATATGGCCAGCGCAGCGATGAGACGGATGGCTGAGTCTGGCATATCGCAACTCGGGAAGAA
AGGCTGGATTACGTATTTGGCGAAGGCGAGGGACATGATGGCGTTGGTGGTGGGCACGAAGATAAGGTTGGCGGCCCACA
GGAAGAGGAAGGAAGGCAGCGACCCGAAGGCGGTGTTGATATAGGCGTAGTCCCCACCGCTCTTAGGTATGGAGGTGCCC
AGCTCGGCGTAGCACAGCGCGCCCACCATGGACATGAGGCCGCACATCACCCACACCACCAGCGACATGCCCACGCTGCC
CGTCTCCTTCAGCACTCCCTTGGGCGAGATGAAGATGCCTGAGCCCACAATGATGCCGAGGATGATGGCCACG
